# Supplementary material for: Cerebellar Kv3.3 potassium channels activate TANK-binding kinase 1 to regulate trafficking of the cell survival protein Hax-1
Source: Nat Commun. 2021 Mar 19;12:1731. doi: 10.1038/s41467-021-22003-8 (PMC7979925; doi:10.1038/s41467-021-22003-8)
Supplement: Supplementary file 4 — Source Data [file 41467_2021_22003_MOESM4_ESM.xlsx]

## Sheet: Fig.1a
Fig.1a
WT	KI
758842	588163
808029	670021
814968	776689
832088	694434
853393	755181
707549
835746

## Sheet: Fig.1b
4 months
WT	Mutant
48.63	33.08
55.28	37.79
58.08	43.31
67.81	45.86
41.12	32.5
46.19	42.43
46.73	52.43
58.81	54.16
34.01
57.14
44.48
60.44
66.72
7months
WT	Mutant
39.11	18.74
16.22	29.49
49.16	30.56
35.88	44.95
18.73	10.02
41.35	15.41
24.77	17.92
65	31.67
30.1	15.64
	27.13
	28.6
	26.91
	20.32
	20.99
	15.47
	21.05
	25.26

## Sheet: Fig.1c
Fig.1c
WT	G592R KI
11	5
13	5
14	5
9	4
10	4
11	4

## Sheet: Fig.1.e-j
Fig1.e
WT	G592R
4.75856	4.47398
4.48552	4.50546
4.68501	4.74686
4.49379	4.74405
Fig.1f
WT	G592R
0.034379	0.083556
0.039779	0.048132
0.033057	0.030853
0.035106	0.09079
Fig.1g
WT	G592R
0.05753	0.054165
0.036797	0.213335
0.039358	0.089145
0.076337	0.124798
Fig.1h
WT	G592R
0.033133	0.03853
0.035377	0.045248
0.040478	0.040967
0.03524	0.047304
Fig.1i
WT	G592R
0.023045	0.02281
0.013292	0.018143
0.017485	0.024957
0.022833	0.01676
Fig.1J
WT	G592R
0.130612	0.178851
0.084072	0.147824
0.121209	0.205243
0.134944	0.17743

## Sheet: Fig.1k
Fig.1k
WT	G592R
110	100
93	108
97	90

## Sheet: Fig.2a
forbrain (x -10)	Cerebellum (x -10)
3.6	-27.6933
-11.3	-34.6566
-13.1	-42.1182
-15.8	-24.4912
-15.5	-38.8943
-3.4	-36.1164
2.1
-21.6
-5
-2.4
-32.6
-2

## Sheet: Fig.2b-d
Fig.2c			Fig.2c
WT	G592R		WT	G592R
147	268		147	268
115	206		115	206
96	157		96	157
178	196		178	196
58.21	311		58.21	311
202	243		202	243
14	136		14	136
23	236		23	236
0.2			0.2
169			169
			WT	G592R
			101	95.4
			99	98.3
			100	95.7
Fig.2d
WT	G592R
101	95.4
99	98.3
100	95.7

## Sheet: Fig.2e-f
Fig.2f
wt	G592R KI
78.78	100.3
70.48	98
95.26	86.53
111.2	84.24
130.2	94.72
113.6	102.6
100.8

## Sheet: Fig.2g-h
Fig.2g-h
WT	G592R Kv3.3
107	254
75	366
103	394
114	370

## Sheet: Fig.2I
Fig.2I
TR1	TR2	TR3	TR4	Full length
30.0437	80.5746	85.5715	96.8145	94.9407
36.6021	107.433	113.679	106.808	111.18
25.7339	91.8176	93.0668	88.6946	123.048
24.3598	83.6977	84.9469	80.8869	77.0768

[truncated: 22 more sheets: Fig.3a-c, Fig.3d, Fig.3e, Fig.3f-g, Fig.4a, Fig.4f, Fig.5g, Fig.5h, Fig.5I, Fig.6a, Fig.6b-c, Fig.6d-e, Fig.7a-e, Fig.7g, Fig,7i, Fig.7j, Fig.9b, Fig.9d, Fig.9e, Fig.9f-g …]
